# Supplementary material for: Dietary strategies can increase cloacal endotoxin levels and modulate the resident microbiota in broiler chickens
Source: Poult Sci. 2023 Nov 20;103(2):103312. doi: 10.1016/j.psj.2023.103312 (PMC10762469; doi:10.1016/j.psj.2023.103312)
Supplement: Supplementary file 1 [file mmc1.xlsx]

## Sheet: GramStain
Genus	GramStain
ASF356	ND
DNF00809	ND
DTU014	ND
DTU089	ND
GCA-900066225	ND
GCA-900066575	ND
GCA-900066755	ND
Genus	GramStain
Ammoniphilus	Gram variable
Lachnospira	Gram variable
Flavonifractor	Gram positive / Gram variable
Ruminococcaceae	Gram positive / Gram negative
Ruminococcaceae_NK4A214_group	Gram positive / Gram negative
Ruminococcaceae_UCG-002	Gram positive / Gram negative
Ruminococcaceae_UCG-004	Gram positive / Gram negative
Ruminococcaceae_UCG-005	Gram positive / Gram negative
Ruminococcaceae_UCG-007	Gram positive / Gram negative
Ruminococcaceae_UCG-008	Gram positive / Gram negative
Ruminococcaceae_UCG-009	Gram positive / Gram negative
Ruminococcaceae_UCG-010	Gram positive / Gram negative
Ruminococcaceae_UCG-011	Gram positive / Gram negative
Ruminococcaceae_UCG-013	Gram positive / Gram negative
Ruminococcaceae_UCG-014	Gram positive / Gram negative
Ruminococcaceae_V9D2013_group	Gram positive / Gram negative
[Bacillus]	Gram positive
Abiotrophia	Gram positive
Acetanaerobacterium	Gram positive
Actinobacteria	Gram positive
Actinomyces	Gram positive
Aerococcaceae	Gram positive
Aerococcus	Gram positive
Aliicoccus	Gram positive
Anaerococcus	Gram positive
Anaerofilum	Gram positive
Anaerofustis	Gram positive
Anaerostipes	Gram positive
Anaerotruncus	Gram positive
Anaerovorax	Gram positive
Arthrobacter	Gram positive
Atopobium	Gram positive
Bacillaceae	Gram positive
Bacillales	Gram positive
Bacilli	Gram positive
Bacillus	Gram positive
Beutenbergiaceae	Gram positive
Bifidobacterium	Gram positive
Blautia	Gram positive
Brachybacterium	Gram positive
Brevibacillus	Gram positive
Brevibacterium	Gram positive
Butyricicoccus	Gram positive
CAG-56	Gram positive
Caldicoprobacter	Gram positive
Candidatus_Arthromitus	Gram positive
Candidatus_Soleaferrea	Gram positive
Caproiciproducens	Gram positive
Carnobacteriaceae	Gram positive
Cellulosimicrobium	Gram positive
Citricoccus	Gram positive
Clostridiaceae_2	Gram positive
Clostridiales	Gram positive
Clostridium	Gram positive
Collinsella	Gram positive
Corynebacteriales	Gram positive
Corynebacterium	Gram positive
Corynebacterium_1	Gram positive
Cuneatibacter	Gram positive
Curtobacterium	Gram positive
Cutibacterium	Gram positive
Dehalobacterium	Gram positive
Dermabacter	Gram positive
Dermatophilus	Gram positive
Dietzia	Gram positive
Dorea	Gram positive
Eggerthellaceae	Gram positive
Eisenbergiella	Gram positive
Enterococcaceae	Gram positive
Enterococcus	Gram positive
Epulopiscium	Gram positive
Erysipelatoclostridium	Gram positive
Erysipelothrix	Gram positive
Erysipelotrichaceae	Gram positive
Eubacterium	Gram positive
Facklamia	Gram positive
Faecalibacterium	Gram positive
Faecalitalea	Gram positive
Family_XIII	Gram positive
Family_XIII_AD3011_group	Gram positive
Family_XIII_UCG-001	Gram positive
Firmicutes	Gram positive
Flaviflexus	Gram positive
Fusicatenibacter	Gram positive
Gardnerella	Gram positive
Gemella	Gram positive
Geobacillus	Gram positive
Georgenia	Gram positive
Glutamicibacter	Gram positive
Gordonia	Gram positive
Gordonibacter	Gram positive
Granulicatella	Gram positive
Holdemania	Gram positive
Intestinimonas	Gram positive
Janibacter	Gram positive
Jeotgalibaca	Gram positive
Jeotgalicoccus	Gram positive
Kocuria	Gram positive
Lachnoclostridium	Gram positive
Lachnospiraceae	Gram positive
Lachnospiraceae_FCS020_group	Gram positive
Lachnospiraceae_NC2004_group	Gram positive
Lachnospiraceae_NK4A136_group	Gram positive
Lachnospiraceae_UCG-010	Gram positive
Lactobacillales	Gram positive
Lactobacillus	Gram positive
Lactococcus	Gram positive
Leifsonia	Gram positive
Leuconostoc	Gram positive
Listeria	Gram positive
Lysinibacillus	Gram positive
Melissococcus	Gram positive
Microbacteriaceae	Gram positive
Microbacterium	Gram positive
Micrococcales	Gram positive
Micrococcus	Gram positive
Millisia	Gram positive
Mobiluncus	Gram positive
Mollicutes_RF39	Gram positive
Mycobacterium	Gram positive
Nocardia	Gram positive
Nocardiopsis	Gram positive
Oceanobacillus	Gram positive
Oscillospira	Gram positive
Paenibacillus	Gram positive
Papillibacter	Gram positive
Parageobacillus	Gram positive
Parascardovia	Gram positive
Pediococcus	Gram positive
Peptococcaceae	Gram positive
Peptococcus	Gram positive
Peptoniphilus	Gram positive
Peptostreptococcaceae	Gram positive
Peptostreptococcus	Gram positive
Propionibacteriaceae	Gram positive
Propionibacterium	Gram positive
Propioniferax	Gram positive
Pseudoclavibacter	Gram positive
Pseudoglutamicibacter	Gram positive
Pseudoramibacter	Gram positive
Pygmaiobacter	Gram positive
Rhodococcus	Gram positive
Romboutsia	Gram positive
Rothia	Gram positive
Ruminiclostridium	Gram positive
Ruminiclostridium_1	Gram positive
Ruminiclostridium_5	Gram positive
Ruminiclostridium_9	Gram positive
Ruminococcus	Gram positive
Ruminococcus_1	Gram positive
Ruminococcus_2	Gram positive
Salinicoccus	Gram positive
Scardovia	Gram positive
Sellimonas	Gram positive
Shuttleworthia	Gram positive
Sporacetigenium	Gram positive
Staphylococcaceae	Gram positive
Staphylococcus	Gram positive
Streptococcaceae	Gram positive
Streptococcus	Gram positive
Streptomyces	Gram positive
Terrisporobacter	Gram positive
Tessaracoccus	Gram positive
Trueperella	Gram positive
Turicibacter	Gram positive
Weissella	Gram positive
Yaniella	Gram positive
Asaccharospora	Gram positive
Atopobacter	Gram positive
CHKCI001	Gram positive
CHKCI002	Gram positive
Clostridiales_vadinBB60_group	Gram positive
Clostridium_sensu_stricto_1	Gram positive
Coprococcus_3	Gram positive
Defluviitaleaceae_UCG-011	Gram positive
Dermabacteraceae	Gram positive
Izimaplasmatales	Gram positive
Lactonifactor	Gram positive
Marvinbryantia	Gram positive
Saccharimonadaceae	Gram positive
Sporobacter	Gram positive
UBA1819	Gram positive
UC5-1-2E3	Gram positive
Mitochondria	Gram negative / Gram variable
Roseburia	Gram negative / Gram variable
Merdibacter	Gram negative
Negativibacillus	Gram negative
Oscillibacter	Gram negative
Parasutterella	Gram negative
Pelospora	Gram negative
Pseudochrobactrum	Gram negative
Pseudoflavonifractor	Gram negative
Achromobacter	Gram negative
Acinetobacter	Gram negative
Actinobacillus	Gram negative
Aeromonas	Gram negative
Aggregatibacter	Gram negative
Alcaligenes	Gram negative
Alistipes	Gram negative
Allorhizobium-Neorhizobium-Pararhizobium-Rhizobium	Gram negative
Alphaproteobacteria	Gram negative
Anaeroplasma	Gram negative
Azorhizobium	Gram negative
Bacteroides	Gram negative
Bacteroidetes	Gram negative
Betaproteobacteria	Gram negative
Bilophila	Gram negative
Blastochloris	Gram negative
Bordetella	Gram negative
Borreliella	Gram negative
Brevundimonas	Gram negative
Brucella	Gram negative
Burkholderia	Gram negative
Campylobacter	Gram negative
Capnocytophaga	Gram negative
Caulobacter	Gram negative
Cedecea	Gram negative
Cellulosilyticum	Gram negative
Chlamydia	Gram negative
Chlamydiae	Gram negative
Christensenellaceae	Gram negative
Christensenellaceae_R-7_group	Gram negative
Citrobacter	Gram negative
Comamonas	Gram negative
Cronobacter	Gram negative
Cupriavidus	Gram negative
Cyanobacteria	Gram negative
Deinococci	Gram negative
Deinococcus-Thermus	Gram negative
Delftia	Gram negative
Deltaproteobacteria	Gram negative
Desulfomicrobium	Gram negative
Desulfovibrio	Gram negative
Devosia	Gram negative
Dickeya	Gram negative
Dictyoglomi	Gram negative
Dictyoglomia	Gram negative
Dictyoglomus	Gram negative
Edwardsiella	Gram negative
Eikenella	Gram negative
Elizabethkingia	Gram negative
Enterobacter	Gram negative
Escherichia	Gram negative
Escherichia/Shigella	Gram negative
Fournierella	Gram negative
Fusobacteria	Gram negative
Fusobacteriia	Gram negative
Fusobacterium	Gram negative
Gammaproteobacteria	Gram negative
Gluconacetobacter	Gram negative
Haemophilus	Gram negative
Hafnia	Gram negative
Harryflintia	Gram negative
Helicobacter	Gram negative
Hydrogenoanaerobacterium	Gram negative
Kingella	Gram negative
Klebs.	Gram negative
Klebsiella	Gram negative
Kluyvera	Gram negative
Legionella	Gram negative
Megamonas	Gram negative
Methylobacterium	Gram negative
Methylorubrum	Gram negative
Moraxella	Gram negative
Morganella	Gram negative
Myroides	Gram negative
Myxococcus	Gram negative
Neisseria	Gram negative
Oligella	Gram negative
Orientia	Gram negative
Pantoea	Gram negative
Parabacteroides	Gram negative
Paracoccus	Gram negative
Pasteurella	Gram negative
Pectobacterium	Gram negative
Pelomonas	Gram negative
Phascolarctobacterium	Gram negative
Plesiomonas	Gram negative
Pleuralibacter	Gram negative
Prevotella	Gram negative
Propionigenium	Gram negative
Proteobacteria	Gram negative
Proteus	Gram negative
Providencia	Gram negative
Pseudoalteromonas	Gram negative
Pseudomonas	Gram negative
Psychrobacter	Gram negative
Ralstonia	Gram negative
Raoultella	Gram negative
Rhizobium	Gram negative
Rhodobacter	Gram negative
Rhodospirillum	Gram negative
Rickettsia	Gram negative
Salmonella	Gram negative
Serratia	Gram negative
Shewanella	Gram negative
Shigella	Gram negative
Shinella	Gram negative
Siccibacter	Gram negative
Sinorhizobium	Gram negative
Sphingobacteriaceae	Gram negative
Sphingobacterium	Gram negative
Sphingomonas	Gram negative
Spirochaetes	Gram negative
Stenotrophomonas	Gram negative
Subdoligranulum	Gram negative
Suttonella	Gram negative
Synechococcus	Gram negative
Tatumella	Gram negative
Thermus	Gram negative
Veillonella	Gram negative
Vibrio	Gram negative
Weeksella	Gram negative
Wolinella	Gram negative
Xanthomonas	Gram negative
Yersinia	Gram negative
Zoogloea	Gram negative
Zymomonas	Gram negative
Angelakisella	Gram negative
Chloroplast	Gram negative
Gastranaerophilales	Gram negative
JG30-KF-CM45	Gram negative
Tyzzerella	Gram negative
Tyzzerella_3	Gram negative
Clostridia_UCG-014	Gram negative
RF39	Gram negative
UCG-005	ND
Rikenella	Gram negative
Oscillospiraceae	Gram negative
Monoglobus	Gram positive
Clostridia_vadinBB60_group	Gram positive
Colidextribacter	Gram negative
Incertae_Sedis	Gram positive
Oscillospirales	ND
Muribaculaceae	Gram negative
Intestinibacter	Gram positive
Sanguibacteroides	Gram negative
Gallicola	Gram positive
NK4A214_group	ND
Tuzzerella	ND
Helcococcus	Gram positive
Globicatella	Gram positive
Eggerthella	Gram positive
Barnesiellaceae	ND
Slackia	Gram positive
UCG-010	ND
Paludicola	Gram positive
Anaerosporobacter	Gram positive
Ornithinibacillus	Gram positive
Clostridia	Gram positive
Coriobacteriales_Incertae_Sedis	Gram positive
Atopostipes	Gram positive
Desulfovibrionaceae	Gram negative
UCG-009	ND
Anaerovoracaceae	ND
UCG-002	ND
Erysipelatoclostridiaceae	Gram positive
Leucobacter	Gram positive
Frisingicoccus	Gram negative
Kurthia	Gram positive
Micrococcaceae	Gram positive
W5053	ND
Alloiococcus	Gram positive
Paeniglutamicibacter	Gram positive
Butyricicoccaceae	Gram positive
Solibacillus	Gram positive
Bifidobacteriaceae	Gram positive
Clostridium_sensu_stricto_2	Gram positive
Enteractinococcus	Gram positive
Planococcaceae	Gram positive
Ignavigranum	Gram positive
UCG-007	ND
Sutterella	Gram negative
Isobaculum	Gram positive
Candidatus_Saccharimonas	Gram positive
Herbiconiux	Gram positive
Fastidiosipila	Gram positive
Pseudocitrobacter	Gram negative
Bacteroidia	Gram negative
Ochrobactrum	Gram negative
Enterobacteriaceae	Gram negative
Bacteroidales	Gram negative
Enterobacterales	Gram negative
Hungateiclostridiaceae	ND
V9D2013_group	ND
Savagea	Gram positive
Viridibacillus	Gram positive
Aneurinibacillus	Gram positive
Erysipelotrichales	Gram positive
Izemoplasmatales	ND
Empedobacter	Gram negative
TM7a	ND
Caryophanon	Gram positive
Corynebacteriaceae	Gram positive
Nocardiaceae	Gram positive
Terribacillus	Gram positive
Fontibacillus	Gram positive
Thermicanus	Gram positive
cvE6	ND
CAG-873	ND
Peptostreptococcales-Tissierellales	Gram positive
Candidatus_Alysiosphaera	Gram variable
Puniceicoccaceae	Gram negative
Falsibacillus	Gram positive
Nosocomiicoccus	Gram positive
Floricoccus	Gram positive
Parachlamydiaceae	Gram variable
Dysgonomonas	Gram negative
Rikenellaceae	Gram negative
Clostridium_sensu_stricto_11	Gram positive
Clostridioides	Gram positive
Clostridium_sensu_stricto_18	Gram positive
Clostridium_sensu_stricto_15	Gram positive
UCG-008	ND
Luteibacter	Gram negative
Aminobacter	Gram negative
Gemmobacter	Gram negative
Anaerosphaera	Gram positive
Deinococcus	Gram negative
